# Supplementary material for: Transcriptome-wide analysis reveals the molecular mechanisms of cannabinoid type II receptor agonists in cardiac injury induced by chronic psychological stress
Source: Front Genet. 2023 Jan 10;13:1095428. doi: 10.3389/fgene.2022.1095428 (PMC9871316; doi:10.3389/fgene.2022.1095428)
Supplement: Supplementary file 1 [file DataSheet1.zip]

Archive with 12 entries (12 files):
- Supplementary Figure 1.tif
- Supplementary Figure 2.tif
- Supplementary Figure 3.tif
- Supplementary Figure 4.tif
- Supplementary Figure 5.tif
- Supplementary Figure 6.tif
- Supplementary Figure 7.tif
- Supplementary Material_Revised_Manuscript_1095428.docx
- Supplementary Table 1 Chronic psychological stress procedure.xlsx
- Supplementary Table 2 convert_genes_mouse_ERstress_list.xlsx
- Supplementary Table 3 RT-qPCR primers.docx
- Supplementary Table 4 Treatment_Case DE-ERSRGs expression.csv
