# Supplementary material for: Transcriptome-wide analysis reveals the molecular mechanisms of cannabinoid type II receptor agonists in cardiac injury induced by chronic psychological stress
Source: Front Genet. 2023 Jan 10;13:1095428. doi: 10.3389/fgene.2022.1095428 (PMC9871316; doi:10.3389/fgene.2022.1095428)
Supplement: Supplementary file 1 [file DataSheet1.zip › Supplementary Table 1 Chronic psychological stress procedure.xlsx]

## Sheet: Sheet1
Table S1.Chronic psychological stress procedure
	Day 1	Day 2	Day 3	Day 4	Day 5	Day 6	Day 7
Week 1	social defeat 8:20-8:30	social defeat 9:00-9:10	water deprivation 8:00-8:00(ND)	social defeat 11:00-11:10	physical restraint 8:00-16:00	Forced swimming 10:30-10:40	In dark place 8:00-20:00
	physical restraint 10:00-16:00	electric shock 17:00-17:15	Forced swimming 9:05-9:10	electric shock 18:00-18:15	overnight illumination 21:00-7:00(ND)	social defeat 16:20-16:30	overnight illumination 20:00-8:00(ND)
		soiled cage 20:00-8:00(ND*)				soiled cage 21:00-8:00(ND)
Week 2	social defeat 10:50-11:00	social defeat 9:20-9:30	physical restraint 8:00-14:00	cage tilt 45° 8:00-17:00	social defeat 10:00-10:10	physical restraint 10:00-18:00	social defeat 8:00-8:10
	Restricted food access 11:00-20:00	Forced swimming 10:00-10:05	social defeat 16:00-16:10	water deprivation 8:00-8:00(ND)	Forced swimming 18:00-18:05		electric shock 17:00-17:15
		soiled cage 20:00-8:00(ND)		overnight illumination 23:00-7:00(ND)		soiled cage 21:00-8:00(ND)
Week 3	electric shock 8:30-18:45	Forced swimming 10:00-10:05	physical restraint 10:00-18:00	electric shock 10:00-10:15	social defeat 10:00-10:10	physical restraint 10:00-18:00	social defeat 10:00-10:10
	social defeat 16:20-16:30	social defeat 18:20-18:30		Forced swimming 18:00-18:05			electric shock 17:00-17:15
	overnight illumination 22:00-7:00(ND)		soiled cage 21:00-8:00(ND)		cage tilt 45° 22:00-8:00(ND)
	*ND means the next day
