# Supplementary material for: Transcriptome-wide analysis reveals the molecular mechanisms of cannabinoid type II receptor agonists in cardiac injury induced by chronic psychological stress
Source: Front Genet. 2023 Jan 10;13:1095428. doi: 10.3389/fgene.2022.1095428 (PMC9871316; doi:10.3389/fgene.2022.1095428)
Supplement: Supplementary file 1 [file DataSheet1.zip › Supplementary Table 2 convert_genes_mouse_ERstress_list.xlsx]

## Sheet: Sheet1
HGNC.symbol	MGI.symbol

## Sheet: Sheet2
	HGNC.symbol	MGI.symbol		HGNC.symbol	MGI.symbol		HGNC.symbol	MGI.symbol
1	PRKAA1	Prkaa1	277	IREB2	Ireb2	553	CYBB	Cybb
2	CDH2	Cdh2	278	ERLIN1	Erlin1	554	ERLIN2	Erlin2
3	TTR	Ttr	279	PARP1	Parp1	555	G6PD	G6pd2
4	GSK3B	Gsk3b	280	TXNDC12	Txndc12	556	P4HB	P4hb
5	HSP90AA1	Hsp90aa1	281	CDKAL1	Cdkal1	557	PLA2G6	Pla2g6
6	SREBF2	Srebf2	282	CLGN	Clgn	558	CDC42	Cdc42
7	DSC2	Dsc2	283	FBXO6	Fbxo6	559	ATP2C1	Atp2c1
8	LPIN1	Lpin1	284	CRYAB	Cryab	560	APOE	Apoe
9	DERL1	Derl1	285	UBE4B	Ube4b	561	FPR2	Fpr2
10	SOD1	Sod1	286	EMD	Emd	562	FPR2	Fpr3
11	DSG2	Dsg2	287	MAPK10	Mapk10	563	JUP	Jup
12	DSG3	Dsg3	288	TRAM1	Tram1	564	COL9A2	Col9a2
13	RELA	Rela	289	TLR9	Tlr9	565	CES1	Ces1b
14	RAB1B	Rab1b	290	MAN2A1	Man2a1	566	CES1	Ces1c
15	PKP2	Pkp2	291	ADIPOQ	Adipoq	567	CES1	Ces1d
16	MAPK1	Mapk1	292	DMD	Dmd	568	CES1	Ces1g
17	SIL1	Sil1	293	AKAP9	Akap9	569	CES1	Ces1h
18	SSR4	Ssr4	294	RTN4	Rtn4	570	RNF186	Rnf186
19	ADRB2	Adrb2	295	SURF4	Surf4	571	CR2	Cr2
20	SERPINI1	Serpini1	296	SERP2	Serp2	572	SEC62	Sec62
21	CASP7	Casp7	297	CYB5A	Cyb5a	573	POMC	Pomc
22	PDIA6	Pdia6	298	TXNIP	Txnip	574	IGF2R	Igf2r
23	SEC61B	Gm10320	299	SCD	Scd2	575	AKT1	Akt1
24	M6PR	M6pr	300	SCD	Scd4	576	USP19	Usp19
25	VCAM1	Vcam1	301	SRPRA	Srpr	577	JPH3	Jph3
26	TRIM13	Trim13	302	CPT2	Cpt2	578	JPH1	Jph1
27	BCAP31	Bcap31	303	HSPA1B	Hspa1b	579	SRPRB	Srprb
28	PPARA	Ppara	304	HSPA1B	Hspa1a	580	PPIB	Ppib
29	FOS	Fos	305	NPC1	Npc1	581	ELAVL1	Elavl1
30	SDF2L1	Sdf2l1	306	TNF	Tnf	582	NFKB1	Nfkb1
31	SLC26A2	Slc26a2	307	GANAB	Ganab	583	CISD2	Cisd2
32	SELENOK	Selenok	308	ATM	Atm	584	SLC8A1	Slc8a1
33	CYCS	Gm10053	309	TNFRSF1A	Tnfrsf1a	585	INSIG1	Insig1
34	DNM1L	Dnm1l	310	GATA1	Gata1	586	TUSC3	Tusc3
35	HSPA9	Hspa9	311	ITPR2	Itpr2	587	HMOX1	Hmox1
36	SEC23A	Sec23a	312	OS9	Os9	588	PPARG	Pparg
37	EDN1	Edn1	313	UBL4A	Ubl4a	589	SERPINC1	Serpinc1
38	GJB2	Gjb2	314	EIF2S1	Eif2s1	590	BNIP1	Bnip1
39	MYC	Myc	315	MCL1	Mcl1	591	MTTP	Mttp
40	CYB5R3	Cyb5r3	316	TRDN	Trdn	592	AGTR1	Agtr1b
41	RNF139	Rnf139	317	PRDM10	Prdm10	593	EDEM2	Edem2
42	CTSB	Ctsb	318	CYB5R4	Cyb5r4	594	MAP2K1	Map2k1
43	TGFB3	Tgfb3	319	TRPC4	Trpc4	595	GABARAPL1	Gabarapl1
44	EGR1	Egr1	320	KNG1	Kng2	596	INSR	Insr
45	TMED10	Tmed10	321	KNG1	Kng1	597	UBXN8	Ubxn8
46	PRL	Prl	322	CD4	Cd4	598	BGLAP	Bglap3
47	PRL	Prl3d1	323	SSR1	Ssr1	599	BGLAP	Bglap2
48	PRL	Prl3d2	324	TRIP11	Trip11	600	BGLAP	Bglap
49	PRL	Prl3d3	325	PRKAA2	Prkaa2	601	NUPR1	Nupr1
50	PRL	Prl3c1	326	VKORC1	Gm21974	602	BRCA1	Brca1
51	PRL	Prl3b1	327	VKORC1	Vkorc1	603	ACAN	Acan
52	PRL	Prl3a1	328	CDKN1A	Cdkn1a	604	STIP1	Stip1
53	PRL	Prl6a1	329	HMGCR	Hmgcr	605	GBA	Gba
54	PRL	Prl8a2	330	HYOU1	Hyou1	606	HERPUD1	Herpud1
55	PRL	Prl2b1	331	VIM	Vim	607	JPH4	Jph4
56	PRL	Prl8a6	332	CIB1	Cib1	608	ITPR1	Itpr1
57	PRL	Prl8a8	333	P4HTM	P4htm	609	IL6	Il6
58	PRL	Prl8a9	334	MYH7	Myh7	610	PPARGC1A	Ppargc1a
59	PRL	Prl8a1	335	HSP90AB1	Hsp90ab1	611	NOTCH3	Notch3
60	PRL	Prl7b1	336	SLC2A1	Slc2a1	612	GPR37	Gpr37
61	PRL	Prl7a1	337	SGK1	Sgk1	613	PON2	Pon2
62	PRL	Prl7a2	338	EDEM1	Edem1	614	HSPH1	Hsph1
63	PRL	Prl7d1	339	DPAGT1	Dpagt1	615	TRIB3	Trib3
64	PRL	Prl7c1	340	SSR3	Ssr3	616	RER1	Rer1
65	PRL	Prl2a1	341	APOA1	Apoa1	617	HM13	H13
66	PRL	Prl2c1	342	GJA1	Gja1	618	APOA4	Apoa4
67	PRL	Prl4a1	343	SYVN1	Syvn1	619	HSPA4	Hspa4
68	PRL	Prl5a1	344	CYP1A1	Cyp1a1	620	CFTR	Cftr
69	ERAP1	Erap1	345	MAPK3	Mapk3	621	SHH	Shh
70	SFTPC	Sftpc	346	FKRP	Fkrp	622	CASQ2	Casq2
71	ESYT2	Esyt2	347	COMT	Comt	623	CREB3L2	Creb3l2
72	HSD17B10	Hsd17b10	348	OPA3	Opa3	624	SELENON	Selenon
73	HLA-DRA	H2-Ea	349	NOS3	Nos3	625	JUN	Jun
74	UGGT2	Uggt2	350	DNAJB12	Dnajb12	626	NCK1	Nck1
75	ERMP1	Ermp1	351	SHC1	Shc1	627	G6PC3	G6pc3
76	RSAD2	Rsad2	352	UBXN4	Ubxn4	628	FKBP14	Fkbp14
77	MARCHF6	Marchf6	353	ALG13	Alg13	629	CNGA3	Cnga3
78	NR3C2	Nr3c2	354	TFEB	Tfeb	630	BAK1	Bak1
79	KCNE1	Kcne1	355	SCN2A	Scn2a	631	RYR2	Ryr2
80	CD8A	Cd8a	356	DDOST	Ddost	632	STAT3	Stat3
81	AIFM1	Aifm1	357	TOMM40	Tomm40	633	ERO1B	Ero1b
82	NR3C1	Nr3c1	358	PML	Pml	634	MOGS	Mogs
83	EDNRA	Ednra	359	CALR3	Calr3	635	KEAP1	Keap1
84	ITIH4	Itih4	360	SEC22B	Sec22b	636	CANT1	Cant1
85	C1R	C1ra	361	ITGB1	Itgb1	637	CTNNB1	Ctnnb1
86	C1R	C1rb	362	STX18	Stx18	638	MGAT5	Mgat5
87	FABP1	Fabp1	363	APOB	Apob	639	CHERP	Cherp
88	STING1	Sting1	364	ALB	Alb	640	TMED9	Tmed9
89	CUL1	Cul1	365	CDK5	Cdk5	641	SQSTM1	Sqstm1
90	TAP1	Tap1	366	PLOD2	Plod2	642	ATF4	Atf4
91	LMAN1	Lman1	367	CRH	Crh	643	CREB1	Creb1
92	IAPP	Iapp	368	RUNX2	Runx2	644	USO1	Uso1
93	FAS	Fas	369	UBC	Ubc	645	CAPN1	Capn1
94	TG	Tg	370	GAPDH	Gm10358	646	PSMA5	Psma5
95	UFD1	Ufd1	371	RBX1	Rbx1	647	UBE2D1	Ube2d1
96	LRP5	Lrp5	372	ERGIC3	Ergic3	648	UBB	Ubb
97	UBQLN2	Ubqln2	373	PPP1R15B	Ppp1r15b	649	MATN3	Matn3
98	MDM2	Mdm2	374	MBTPS1	Mbtps1	650	ADAM10	Adam10
99	GOLPH3	Golph3	375	CXCR4	Cxcr4	651	TF	Trf
100	TERT	Tert	376	UGT1A1	Ugt1a1	652	TRPV4	Trpv4
101	TFG	Tfg	377	CAV3	Cav3	653	PRDX5	Prdx5
102	RPN1	Rpn1	378	TRPC1	Trpc1	654	RNFT1	Rnft1
103	CLCN1	Clcn1	379	PPP1CA	Ppp1ca	655	MAPK8IP1	Mapk8ip1
104	COL1A2	Col1a2	380	PXN	Pxn	656	BRSK2	Brsk2
105	CLU	Clu	381	PINK1	Pink1	657	HSD17B12	Hsd17b12
106	GLA	Gla	382	CYBA	Cyba	658	TXN	Txn1
107	CKAP4	Ckap4	383	MYH6	Myh6	659	INS	Ins2
108	PTEN	Pten	384	NPLOC4	Nploc4	660	RYR3	Ryr3
109	GAPDH	Gm3839	385	PDIA3	Pdia3	661	OXT	Oxt
110	UBE2D3	Ube2d2a	386	LPL	Lpl	662	UFL1	Ufl1
111	KTN1	Ktn1	387	VEGFA	Vegfa	663	SEC11A	Sec11a
112	UBAC2	Ubac2	388	SOD2	Sod2	664	TTPA	Ttpa
113	EIF2AK3	Eif2ak3	389	CD36	Cd36	665	SCG5	Scg5
114	ARSA	Arsa	390	SESN2	Sesn2	666	BOK	Bok
115	ACP1	Acp1	391	STUB1	Stub1	667	DDRGK1	Ddrgk1
116	IFNG	Ifng	392	GOSR1	Gosr1	668	LGI4	Lgi4
117	PDCD6	Pdcd6	393	ZDHHC6	Zdhhc6	669	CASP12	Casp12
118	SEL1L	Sel1l	394	NOS1	Nos1	670	JPH2	Jph2
119	PIK3CG	Pik3cg	395	QDPR	Qdpr	671	ALOX15	Alox15
120	PDIA4	Pdia4	396	PLN	Pln	672	ACTC1	Actc1
121	TLR2	Tlr2	397	CACNA1C	Cacna1c	673	MMP9	Mmp9
122	HLA-DRB1	H2-Eb2	398	PRL	Prl2c3	674	COL1A1	Col1a1
123	PIK3R1	Pik3r1	399	PRL	Prl2c2	675	BAX	Bax
124	ANXA5	Anxa5	400	PRL	Prl2c5	676	CCDC47	Ccdc47
125	MIA2	Mia2	401	SLC37A4	Slc37a4	677	TP53	Trp53
126	CASP2	Casp2	402	FLNB	Flnb	678	CD40	Cd40
127	HFE	Hfe	403	HSD11B2	Hsd11b2	679	YKT6	Ykt6
128	PRKCD	Prkcd	404	YOD1	Yod1	680	PRNP	Prnp
129	CALM1	Calm1	405	SCAP	Scap	681	CASQ1	Casq1
130	SEC61A1	Sec61a1	406	OSBP	Osbp	682	NOTCH1	Notch1
131	PRDX4	Prdx4	407	DNAH8	Dnah8	683	F2	F2
132	CPQ	Cpq	408	ERP27	Erp27	684	SERPINH1	Serpinh1
133	MBTPS2	Mbtps2	409	DMPK	Dmpk	685	TH	Th
134	C1S	C1s1	410	ERLEC1	Erlec1	686	ERN2	Ern2
135	C1S	C1s2	411	PDIA2	Pdia2	687	THBS1	Thbs1
136	TAP2	Tap2	412	SAR1A	Sar1a	688	TOR1A	Tor1a
137	PTK2	Ptk2	413	LIPC	Lipc	689	UBE2J1	Ube2j1
138	DNAJC3	Dnajc3	414	MGST1	Mgst1	690	ELN	Eln
139	NHLRC1	Nhlrc1	415	GBF1	Gbf1	691	C9orf72	C9orf72
140	JKAMP	Jkamp	416	SAR1B	Sar1b	692	NLRP1	Nlrp1a
141	JKAMP	4931417E11Rik	417	ATF3	Atf3	693	NLRP1	Nlrp1b
142	WNT1	Wnt1	418	ADAMTSL1	Adamtsl1	694	GABARAP	Gabarap
143	ALG1	Alg1	419	CYP1A2	Cyp1a2	695	EEF2	Eef2
144	SERPINA1	Serpina1b	420	MAP1LC3A	Map1lc3a	696	UBE2G2	Ube2g2
145	SERPINA1	Serpina1d	421	ESR1	Esr1	697	DUSP19	Dusp19
146	SERPINA1	Serpina1a	422	TPP1	Tpp1	698	ZFAND2B	Zfand2b
147	SERPINA1	Serpina1c	423	MAP3K5	Map3k5	699	DRD5	Drd5
148	SERPINA1	Serpina1e	424	INS	Ins1	700	ERN1	Ern1
149	STT3A	Stt3a	425	ICMT	Icmt	701	SCN4A	Scn4a
150	CAMK2G	Camk2g	426	SHISA5	Shisa5	702	UBE2G1	Ube2g1
151	BAG6	Bag6	427	SERP1	Serp1	703	SNAP25	Snap25
152	CTSK	Ctsk	428	FASLG	Fasl	704	BMP2	Bmp2
153	HSPA1L	Hspa1l	429	SEC13	Sec13	705	SEC31A	Sec31a
154	RCN2	Rcn2	430	GSR	Gsr	706	CYP2E1	Cyp2e1
155	GAPDH	Gapdh	431	UBQLN4	Ubqln4	707	ARSG	Arsg
156	CASP3	Casp3	432	KCNH2	Kcnh2	708	RNF185	Rnf185
157	LMAN2	Lman2	433	EBP	Ebp	709	TMEM33	Tmem33
158	HSPA1A	Hspa1b	434	MAPK9	Mapk9	710	CTSD	Gm49369
159	HSPA1A	Hspa1a	435	PTH	Pth	711	CTSD	Ctsd
160	HSF1	Hsf1	436	GSTM1	Gstm6	712	ALG2	Alg2
161	CALR	Calr	437	GSTM1	Gstm3	713	XBP1	Xbp1
162	FMR1	Fmr1	438	GSTM1	Gstm2	714	BCL2L11	Bcl2l11
163	TMEM117	Tmem117	439	GSTM1	Gstm1	715	ATF6	Atf6
164	MFN2	Mfn2	440	DERL3	Derl3	716	TGM2	Tgm2
165	CAV1	Cav1	441	SKP1	Skp1	717	PTGIS	Ptgis
166	TMX1	Tmx1	442	CRYAA	Cryaa	718	TMED4	Tmed4
167	FOXRED2	Foxred2	443	PIEZO1	Piezo1	719	CST3	Cst3
168	DSPP	Dspp	444	GFAP	Gfap	720	CST3	Cst10
169	NLRP3	Nlrp3	445	SREBF1	Srebf1	721	IL1B	Il1b
170	PKD1	Pkd1	446	UBE2J2	Ube2j2	722	ABCC8	Abcc8
171	HIF1A	Hif1a	447	EIF2AK2	Eif2ak2	723	KCNJ11	Kcnj11
172	AGR2	Agr2	448	APEX1	Apex1	724	RRBP1	Rrbp1
173	RTN3	Rtn3	449	UBQLN1	Ubqln1	725	SGTA	Sgta
174	NQO1	Nqo1	450	CREBRF	Crebrf	726	PTPN11	Ptpn11
175	SPP1	Spp1	451	AQP11	Aqp11	727	COPA	Copa
176	CYCS	Cycs	452	COPB1	Copb1	728	DPM2	Dpm2
177	FOXO3	Foxo3	453	TNFSF10	Tnfsf10	729	ACE	Ace
178	ATXN3	Atxn3	454	MMP2	Mmp2	730	ABL1	Abl1
179	IGF2BP2	Igf2bp2	455	NNT	Nnt	731	BSG	Bsg
180	TGFB1	Tgfb1	456	MYOC	Myoc	732	EGFR	Egfr
181	MTOR	Mtor	457	SELENOF	Selenof	733	RECK	Reck
182	IER3IP1	Gm50364	458	MAPKAPK2	Mapkapk2	734	DES	Des
183	FAF2	Faf2	459	KDR	Kdr	735	TRAF2	Traf2
184	AIF1	Aif1	460	HEXA	Hexa	736	NFE2L2	Nfe2l2
185	VCL	Vcl	461	CLN3	Cln3	737	CAT	Cat
186	HSP90B1	Hsp90b1	462	ERO1A	Ero1a	738	RAB2A	Rab2a
187	DSP	Dsp	463	HSD11B1	Hsd11b1	739	STAU1	Stau1
188	APAF1	Apaf1	464	EIF4E	Eif4e	740	DNAJB2	Dnajb2
189	PSMD2	Psmd2	465	LEP	Lep	741	SEC16A	Sec16a
190	TARDBP	Tardbp	466	PRKCSH	Prkcsh	742	TOR1B	Tor1b
191	PARK7	Park7	467	SCN5A	Scn5a	743	PTGS1	Ptgs1
192	PMM2	Pmm2	468	FICD	Ficd	744	COG7	Cog7
193	DNAJB1	Dnajb1	469	CCR6	Ccr6	745	VCP	Vcp
194	F9	F9	470	CASP8	Casp8	746	ATP2A3	Atp2a3
195	ALG11	Alg11	471	TMTC3	Tmtc3	747	TTN	Ttn
196	PSEN2	Psen2	472	PRKN	Prkn	748	CACNB4	Cacnb4
197	SGPP2	Sgpp2	473	GET3	Get3	749	SEC23B	Sec23b
198	FOXO1	Foxo1	474	AUP1	Aup1	750	MAN1B1	Man1b1
199	ATP2A1	Atp2a1	475	LMNA	Lmna	751	CASP9	Casp9
200	RAB10	Rab10	476	TAPBP	Tapbp	752	CSTB	Cstb
201	MATN1	Matn1	477	NOS2	Nos2	753	ELANE	Elane
202	G6PD	G6pdx	478	PRDX1	Prdx1	754	MAP2	Map2
203	ALG3	Alg3	479	TYR	Tyr	755	DAB2IP	Dab2ip
204	TMEM43	Tmem43	480	FKBP5	Fkbp5	756	TMCO1	Tmco1
205	DNAJB9	Dnajb9	481	SNCA	Snca	757	STX17	Stx17
206	PSEN1	Psen1	482	EPM2A	Epm2a	758	NCK2	Nck2
207	STARD3	Stard3	483	BECN1	Becn1	759	STIM1	Stim1
208	BSCL2	Bscl2	484	SPAST	Spast	760	GUSB	Gusb
209	VWF	Vwf	485	MAP2K7	Map2k7	761	VAPB	Vapb
210	NPPB	Nppb	486	MAP2K7	Gm49320	762	TMED2	Tmed2
211	INPP5K	Inpp5k	487	FURIN	Furin	763	NSFL1C	Nsfl1c
212	HP	Hp	488	LRRK2	Lrrk2	764	CACNA1S	Cacna1s
213	ANK2	Ank2	489	RPSA	Rpsa	765	SOAT1	Soat1
214	FGFR3	Fgfr3	490	CERT1	Cert1	766	SIGMAR1	Sigmar1
215	APP	App	491	ICAM1	Icam1	767	SOX9	Sox9
216	ORMDL3	Ormdl3	492	ESYT1	Esyt1	768	EPO	Epo
217	TMBIM6	Tmbim6	493	CAPN2	Capn2	769	CREB3L3	Creb3l3
218	SERPINA7	Serpina7	494	TFRC	Tfrc	770	MAPT	Mapt
219	VAPA	Vapa	495	NOX4	Nox4	771	EIF2AK4	Eif2ak4
220	TLR4	Tlr4	496	SSR2	Ssr2	772	CRP	Crp
221	ORAI1	Orai1	497	TRAPPC2	Trappc2	773	BCL2	Bcl2
222	DHCR24	Dhcr24	498	MAPK14	Mapk14	774	SEC61G	Sec61g
223	COL2A1	Col2a1	499	HTRA2	Htra2	775	TMEM259	Tmem259
224	SERPINA3	Serpina3a	500	STBD1	Stbd1	776	CREB3L1	Creb3l1
225	SERPINA3	Serpina3b	501	DCN	Dcn	777	DNAJC10	Dnajc10
226	SERPINA3	Serpina3c	502	CCDC88B	Ccdc88b	778	ERP44	Erp44
227	SERPINA3	Serpina3f	503	OSBPL8	Osbpl8	779	PNKD	Pnkd
228	SERPINA3	Serpina3g	504	WFS1	Wfs1	780	NFE2L1	Nfe2l1
229	SERPINA3	Serpina3i	505	CP	Cp	781	GET4	Get4
230	SERPINA3	Serpina3j	506	MAN1A1	Man1a	782	KCNQ1	Kcnq1
231	SERPINA3	Serpina3k	507	BACE1	Bace1	783	GPER1	Gper1
232	SERPINA3	Serpina3m	508	FUS	Fus	784	PRKCA	Prkca
233	SERPINA3	Serpina3n	509	CALHM1	Calhm1	785	KDELR1	Kdelr1
234	RB1	Rb1	510	DYSF	Dysf	786	LDLR	Ldlr
235	SGPP1	Sgpp1	511	IL10	Il10	787	LNPK	Lnpk
236	EEF1A1	Eef1a1	512	HTT	Htt	788	POR	Por
237	SIRT1	Sirt1	513	GORASP2	Gorasp2	789	PTPN1	Ptpn1
238	EDEM3	Edem3	514	ZC3H12A	Zc3h12a	790	DERL2	Derl2
239	EGF	Egf	515	CANX	Canx	791	DHCR7	Dhcr7
240	TNFSF11	Tnfsf11	516	GSTP1	Gstp1	792	G3BP1	G3bp1
241	ATF6B	Atf6b	517	GSTP1	Gstp2	793	BDNF	Bdnf
242	DNAJB11	Dnajb11	518	FKBP10	Fkbp10	794	MPO	Mpo
243	TEX264	Tex264	519	MAPK8	Mapk8	795	SVIP	Svip
244	F8	F8	520	COL9A1	Col9a1	796	PTGS2	Ptgs2
245	EIF2AK1	Eif2ak1	521	TRPM4	Trpm4	797	BBC3	Bbc3
246	DDIT3	Ddit3	522	GP6	Gp6	798	AVP	Avp
247	TMX3	Tmx3	523	ITPR3	Itpr3	799	CEBPB	Cebpb
248	SEC24C	Sec24c	524	XDH	Xdh	800	KPNB1	Kpnb1
249	RNF5	Rnf5	525	AMFR	Amfr	801	UBE2K	Ube2k
250	CYP21A2	Cyp21a1	526	KRT14	Krt14	802	RAB6A	Rab6a
251	HSPA2	Hspa2	527	GPX1	Gpx1	803	KDELR2	Kdelr2
252	ENO2	Eno2	528	RYR1	Ryr1	804	ATXN2	Atxn2
253	RTN1	Rtn1	529	SLC6A4	Slc6a4	805	DPM1	Gm20716
254	ATP2A2	Atp2a2	530	CDIPT	Cdipt	806	DPM1	Dpm1
255	OSBPL3	Osbpl3	531	PON1	Pon1	807	HSPB1	Hspb1
256	IGF1	Igf1	532	UBA52	Uba52	808	RCN1	Rcn1
257	TMED7	Tmed7	533	TMEM208	Tmem208	809	RPN2	Rpn2
258	CCND1	Ccnd1	534	COMP	Comp	810	SRC	Src
259	CDK1	Cdk1	535	IL7	Il7	811	PPP1R15A	Ppp1r15a
260	SEC24B	Sec24b	536	NGF	Ngf	812	RAB1A	Rab1a
261	RHBDD1	Rhbdd1	537	UGGT1	Uggt1	813	TNFRSF10B	Tnfrsf26
262	PCSK9	Pcsk9	538	SEC23IP	Sec23ip	814	TNFRSF10B	Tnfrsf22
263	GCG	Gcg	539	SCAMP5	Scamp5	815	TNFRSF10B	Tnfrsf23
264	MANF	Manf	540	TMCC1	Tmcc1	816	SEC63	Sec63
265	PKD2	Pkd2	541	SRP68	Srp68	817	RAC1	Rac1
266	SEC31B	Sec31b	542	CDKN3	Cdkn3	818	BAG1	Bag1
267	NPY	Npy	543	TCF7L2	Tcf7l2	819	ECPAS	Ecpas
268	H6PD	H6pd	544	RHOA	Rhoa	820	HSPA5	Hspa5
269	TXNDC5	Txndc5	545	U2AF1	U2af1	821	PIGN	Pign
270	AGR3	Agr3	546	SELENOS	Selenos	822	ERP29	Erp29
271	AGER	Ager	547	AFP	Afp	823	SERPINE1	Serpine1
272	ERGIC2	Ergic2	548	SP1	Sp1	824	CREB3	Creb3
273	AGTR1	Agtr1a	549	TIA1	Tia1	825	FN1	Fn1
274	GPT	Gpt	550	NGLY1	Ngly1	826	ARL6IP1	Arl6ip1
275	UFM1	Ufm1	551	HSPA8	Hspa8	827	ASPH	Asph
276	SCFD1	Scfd1	552	BCL2L1	Bcl2l1	828	TMEM214	Tmem214
