# Supplementary material for: Transcriptome-wide analysis reveals the molecular mechanisms of cannabinoid type II receptor agonists in cardiac injury induced by chronic psychological stress
Source: Front Genet. 2023 Jan 10;13:1095428. doi: 10.3389/fgene.2022.1095428 (PMC9871316; doi:10.3389/fgene.2022.1095428)
Supplement: Supplementary file 1 [file DataSheet1.zip › Supplementary Table 4 Treatment_Case DE-ERSRGs expression.csv]

	Fos	Hp	Serpina3n	Cdkn1a	Atf3	Nos2	Fkbp5	Tfrc	Nox4	Gabarapl1	Herpud1	Casq1	Ppp1r15a	class
group2a	2.921325954	2.143353843	4.886562189	4.50234012	3.076854259	-0.54298544	3.293367889	0.805737819	0.862558275	5.477449869	6.207669912	-0.315605483	2.982292388	Case
group2b	2.512055171	0.660650143	4.844232548	4.272297405	2.114236274	-0.659413349	3.367737663	1.388200466	0.265090612	5.565774728	6.39557512	-0.017119395	3.13307061	Case
group2c	1.500886984	1.038288191	4.8944913	3.317964082	1.769022593	0.373826275	2.91429424	1.19645129	-0.272393166	4.795614729	6.066188224	0.438227637	2.468625322	Case
group2d	1.908837373	0.769000343	4.350996023	2.062938029	2.042810056	0.956290637	2.019072773	3.2447756	1.159467694	3.920172817	4.874264785	0.93986467	1.697364479	Case
group3a	-0.790824766	0.476213723	2.989272324	2.289476653	0.636889032	0.81729749	1.558512853	3.899576718	-1.080078492	3.612010815	4.471778402	1.27487005	1.469430816	Treatment
group3b	-0.344810439	-1.552526232	2.71944948	2.340178241	0.834915335	1.280938861	1.327263043	3.489501818	-0.180475193	3.68923235	4.397886575	1.5886479	1.424569028	Treatment
group3c	-0.401599815	-0.280363499	3.152196655	1.787019181	0.281046744	1.212333497	1.40442164	3.168608982	-0.389397388	3.806549391	4.422752378	1.447512631	1.473784111	Treatment
group3d	0.756392231	0.228309902	2.13304135	1.730160306	1.182719629	0.837594606	1.036877725	3.186469019	-0.63109681	3.602933881	4.663420635	1.741488269	1.478358293	Treatment
